# Supplementary material for: Integration of Electrodeposited Ni-Fe in MEMS with Low-Temperature Deposition and Etch Processes
Source: Materials (Basel). 2017 Mar 22;10(3):323. doi: 10.3390/ma10030323 (PMC5503316; doi:10.3390/ma10030323)
Supplement: Supplementary file 1 [file materials-10-00323-s001.zip]

Archive with 1 entries (1 files):
- materials-180753-supplementary.mp4
